# Supplementary material for: Comparison of three-dimensional digital analyses and two-dimensional histomorphometric analyses of the bone-implant interface
Source: PLoS One. 2022 Oct 14;17(10):e0276269. doi: 10.1371/journal.pone.0276269 (PMC9565376; doi:10.1371/journal.pone.0276269)
Supplement: S1 Data — (XLSX) [file pone.0276269.s001.xlsx]

## Sheet: Raw data
	Histo-BIC	2D-BIC	3D-BIC	90° rotated 2D-BIC	45° rotated 2D-BIC	135° rotated 2D-BIC
YR-1LD	46.0115	42.615	49.327	60.1135	20.5165	43.981
YR-1LP	42.4665	46.038	62.665	50.1355	37.937	50.6795
YR-1RD	37.6895	31.995	53.774	61.5435	23.915	42.0525
YR-1RP	34.5515	24.306	50.584	34.72	22.28	21.9655
YR-2LD	25.5955	49.3125	54.461	16.143	57.7285	22.717
YR-2LP	48.7905	26.9425	41.364	17.4305	13.617	26.9015
YR-2RD	72.651	58.358	53.075	45.978	25.8965	25.4915
YR-2RP	31.6385	30.3675	51.856	34.7095	27.7595	42.8745

## Sheet: Latin square labeling
YR-1LD	SLA
YR-1LP	Turned
YR-1RD	Turned
YR-1RP	SLA
YR-2LD	Turned
YR-2LP	SLA
YR-2RD	SLA
YR-2RP	Turned
